# Supplementary material for: Diverse and unconventional methanogens, methanotrophs, and methylotrophs in metagenome-assembled genomes from subsurface sediments of the Slate River floodplain, Crested Butte, CO, USA
Source: mSystems. 2024 Jun 28;9(7):e00314-24. doi: 10.1128/msystems.00314-24 (PMC11264602; doi:10.1128/msystems.00314-24)
Supplement: Table S1 — Metagenome data. [file msystems.00314-24-s0002.xlsx]

## Sheet: TableS2_edited
Table S1 Metagenome data
Metagenome	Total libary size (Gb)	JGI-filtered library size (Gb)	JGI-filtered read count	% reads recruited to MAG library	% reads recruited to C1-cycling MAGs
OBJ1_062018_050 metagenome	23.4	21.2	151718496	13.2	0.05
OBJ1_062018_070 metagenome	30.1	29.2	196000144	25.3	0.56
OBJ1_062018_090 metagenome	34.7	33.8	227191470	34	0.78
OBJ1_062018_110 metagenome	33.2	32.3	216980844	34.4	1.07
OBJ1_062018_130 metagenome	19.3	18.6	125827758	17.1	1.12
OBJ1_062018_150 metagenome	23.8	23.1	154935436	14	0.94
OBJ2_061818_050 metagenome	40.1	38.9	260414590	21.8	0.18
OBJ2_061818_070 metagenome	27.3	26.7	178987738	35	0.79
OBJ2_061818_090 metagenome	27.9	27.1	181802456	38.3	0.89
OBJ2_061818_110 metagenome	25.3	24.5	164613850	32.1	0.49
OBJ2_061818_130 metagenome	17.9	17.4	117238514	37.3	19.9
OBJ2_061818_150 metagenome	17.3	16.5	112507644	19.8	1.17
