# Supplementary material for: Diverse and unconventional methanogens, methanotrophs, and methylotrophs in metagenome-assembled genomes from subsurface sediments of the Slate River floodplain, Crested Butte, CO, USA
Source: mSystems. 2024 Jun 28;9(7):e00314-24. doi: 10.1128/msystems.00314-24 (PMC11264602; doi:10.1128/msystems.00314-24)
Supplement: Table S2 — Taxonomic and genome quality data for C1-cycling MAGs. [file msystems.00314-24-s0003.xlsx]

## Sheet: TableS1
Table S2 Taxonomic and genome quality data for C1-cycling MAGs
user_genome	Guild	Domain	Phylum	Class	Order	Family	Genus	completeness	contamination	GC	N50	size
OBJ1_062018_130_MF_bin_37	Methanogen	Archaea	Halobacteriota	Methanomicrobia	Methanomicrobiales	Methanoregulaceae	Methanoregula	79.17	7.514	0.491	4577	2052974
OBJ1_062018_150_MF_bin_40	Methanogen	Archaea	Halobacteriota	Methanomicrobia	Methanomicrobiales	Methanoregulaceae	Methanoregula	57.03	1.462	0.492	3829	959516
OBJ2_061818_130_MF_bin_12	Methanogen	Archaea	Halobacteriota	Methanomicrobia	Methanomicrobiales	Methanoregulaceae	Methanoregula	77.5	6.572	0.499	5225	1670810
OBJ1_062018_130_MF_bin_36	Methanogen	Archaea	Halobacteriota	Methanomicrobia	Methanomicrobiales	Methanoregulaceae	MVRE01	60.63	8.881	0.538	3298	1201439
OBJ2_061818_150_MF_bin_22	Methanogen	Archaea	Halobacteriota	Methanomicrobia	Methanomicrobiales	Methanoregulaceae		76.4	2.45	0.553	3989	1297981
OBJ1_062018_110_MF_bin_35	Methylotroph	Archaea	Halobacteriota	Methanosarcinia	Methanosarcinales	Methanoperedenaceae	Methanoperedens	97.93	3.758	0.435	22990	2509760
OBJ1_062018_130_MF_bin_27	Methylotroph	Archaea	Halobacteriota	Methanosarcinia	Methanosarcinales	Methanoperedenaceae	Methanoperedens	100	1.411	0.439	54047	2048741
OBJ1_062018_150_MF_bin_6	Methylotroph	Archaea	Halobacteriota	Methanosarcinia	Methanosarcinales	Methanoperedenaceae	Methanoperedens	94.44	4.971	0.443	10788	2498010
OBJ2_061818_130_MF_bin_10	Methylotroph	Archaea	Halobacteriota	Methanosarcinia	Methanosarcinales	Methanoperedenaceae	Methanoperedens	100	0	0.438	328636	2063292
OBJ2_061818_130_MF_bin_31	Methanogen	Archaea	Halobacteriota	Methanosarcinia	Methanotrichales	Methanotrichaceae	Fen-7	99.67	0.653	0.492	15207	2821252
OBJ1_062018_150_MF_bin_15	Methanogen	Archaea	Thermoplasmatota	Thermoplasmata	Methanomassiliicoccales	JACIVX01		82.93	9.274	0.52	5930	1415751
OBJ1_062018_130_MF_bin_24	Methylotroph	Archaea	Thermoplasmatota	Thermoplasmata	UBA10834	UBA10834	COMBO-56-21	54.45	9.821	0.554	3521	1497345
OBJ2_061818_130_MF_bin_30	Methylotroph	Archaea	Thermoplasmatota	Thermoplasmata	UBA10834	UBA10834	COMBO-56-21	97.6	3.2	0.555	21851	1647146
OBJ2_061818_130_MF_bin_57	Methylotroph	Archaea	Thermoplasmatota	Thermoplasmata	UBA10834	UBA10834	COMBO-56-21	78.54	3.844	0.578	7536	1400957
OBJ1_062018_090_MF_bin_79	Methylotroph	Bacteria	Desulfobacterota_B	Binatia	Bin18	Bin18		57.75	2.38	0.583	3468	3085960
OBJ2_061818_090_MF_bin_92	Methylotroph	Bacteria	Desulfobacterota_B	Binatia	Bin18	Bin18		57.89	1.754	0.581	7856	4074777
OBJ1_062018_110_MF_bin_8	Methylotroph	Bacteria	Desulfobacterota_B	Binatia	Binatales	Binataceae	Binatus	69.74	5.462	0.613	7678	2703428
OBJ2_061818_070_MF_bin_62	Methylotroph	Bacteria	Desulfobacterota_B	Binatia	Binatales	Binataceae	Binatus	64.47	3.781	0.611	4601	2197408
OBJ1_062018_090_MF_bin_18	Methylotroph	Bacteria	Desulfobacterota_B	Binatia	Binatales	Binataceae		82.88	0.052	0.633	7276	2989757
OBJ1_062018_110_MF_bin_50	Methylotroph	Bacteria	Desulfobacterota_B	Binatia	Binatales	Binataceae		92.43	1.68	0.63	33017	3559200
OBJ2_061818_070_MF_bin_24	Methylotroph	Bacteria	Desulfobacterota_B	Binatia	Binatales	Binataceae		68.63	0	0.638	5611	2064292
OBJ2_061818_090_MF_bin_15	Methylotroph	Bacteria	Desulfobacterota_B	Binatia	Binatales	Binataceae		69.01	8.823	0.634	4065	2816831
OBJ2_061818_110_MF_bin_38	Methylotroph	Bacteria	Desulfobacterota_B	Binatia	Binatales	Binataceae		60.7	0.84	0.638	3570	1633594
OBJ1_062018_070_MF_bin_7	Methylotroph	Bacteria	Methylomirabilota	Methylomirabilia	Methylomirabilales	Methylomirabilaceae	Methylomirabilis	81.33	3.092	0.617	7552	2822285
OBJ1_062018_090_MF_bin_41	Methylotroph	Bacteria	Methylomirabilota	Methylomirabilia	Methylomirabilales	Methylomirabilaceae	Methylomirabilis	54.54	9.686	0.614	3024	649925
OBJ1_062018_110_MF_bin_48	Methylotroph	Bacteria	Methylomirabilota	Methylomirabilia	Methylomirabilales	Methylomirabilaceae	Methylomirabilis	81.05	3.418	0.609	7483	2760205
OBJ2_061818_070_MF_bin_27	Methylotroph	Bacteria	Methylomirabilota	Methylomirabilia	Methylomirabilales	Methylomirabilaceae	Methylomirabilis	83.33	3.205	0.617	16581	2676622
OBJ2_061818_070_MF_bin_43	Methylotroph	Bacteria	Methylomirabilota	Methylomirabilia	Methylomirabilales	Methylomirabilaceae	Methylomirabilis	83.04	1.709	0.609	8603	1911597
OBJ2_061818_110_MF_bin_8	Methylotroph	Bacteria	Methylomirabilota	Methylomirabilia	Methylomirabilales	Methylomirabilaceae	Methylomirabilis	51.74	2.789	0.611	3351	1192994
OBJ2_061818_050_MF_bin_8	Methylotroph	Bacteria	Proteobacteria	Alphaproteobacteria	Rhizobiales	Methyloligellaceae	Methyloceanibacter	72.1	2.439	0.641	10081	1869992
OBJ2_061818_130_MF_bin_8	Methylotroph	Bacteria	Proteobacteria	Alphaproteobacteria	Rhizobiales	Methyloligellaceae	Methyloceanibacter	94.88	0.809	0.641	20548	3057531
OBJ2_061818_130_MF_bin_18	Methylotroph	Bacteria	Proteobacteria	Gammaproteobacteria	Burkholderiales	Rhodocyclaceae	Fen-999	84.81	2.045	0.636	8220	4152158
OBJ_0618_130150_coassembly_bin_104	Methanogen	Archaea	Halobacteriota	Methanomicrobia	Methanomicrobiales	Methanoregulaceae		68.04	6.535	0.542	4330	1434889
OBJ_0618_130150_coassembly_bin_140	Methanogen	Archaea	Halobacteriota	Methanomicrobia	Methanomicrobiales	Methanoregulaceae	Methanoregula	70.7	2.941	0.496	5408	1652763
OBJ_0618_130150_coassembly_bin_97	Methanogen	Archaea	Halobacteriota	Methanomicrobia	Methanomicrobiales	Methanoregulaceae	MVRE01	50.22	1.315	0.548	3940	481864
OBJ_0618_130150_coassembly_bin_115	Methylotroph	Archaea	Halobacteriota	Methanosarcinia	Methanosarcinales	Methanoperedenaceae	Methanoperedens	100	0	0.439	328926	2068570
OBJ_0618_130150_coassembly_bin_43	Methylotroph	Archaea	Halobacteriota	Methanosarcinia	Methanosarcinales	Methanoperedenaceae	Methanoperedens	90.7	5.379	0.444	9426	1982714
OBJ_0618_7090110_coassembly_bin_178	Methylotroph	Archaea	Halobacteriota	Methanosarcinia	Methanosarcinales	Methanoperedenaceae	Methanoperedens	94.7	4.675	0.433	21630	2547140
OBJ_0618_130150_coassembly_bin_95	Methanogen	Archaea	Halobacteriota	Methanosarcinia	Methanotrichales	Methanotrichaceae	Fen-7	96.4	1.986	0.486	10259	3064885
OBJ_0618_130150_coassembly_bin_88	Methanogen	Archaea	Thermoplasmatota	Thermoplasmata	Methanomassiliicoccales	JACIVX01		80.91	0.967	0.525	5301	1008064
OBJ_0618_130150_coassembly_bin_59	Methylotroph	Archaea	Thermoplasmatota	Thermoplasmata	UBA10834	UBA10834	COMBO-56-21	78.78	2.96	0.573	8882	1702928
OBJ_0618_130150_coassembly_bin_98	Methylotroph	Archaea	Thermoplasmatota	Thermoplasmata	UBA10834	UBA10834	COMBO-56-21	85.39	3.466	0.552	14862	1864084
OBJ_0618_7090110_coassembly_bin_195	Methylotroph	Bacteria	Desulfobacterota_B	Binatia	Bin18	Bin18		91.59	6.302	0.581	8985	5121077
OBJ_0618_7090110_coassembly_bin_125	Methylotroph	Bacteria	Desulfobacterota_B	Binatia	Binatales	Binataceae	Binatus	71.73	4.271	0.631	5180	3138132
OBJ_0618_7090110_coassembly_bin_139	Methylotroph	Bacteria	Desulfobacterota_B	Binatia	Binatales	Binataceae	Binatus	60.5	2.993	0.609	4000	1889941
OBJ_0618_7090110_coassembly_bin_207	Methylotroph	Bacteria	Desulfobacterota_B	Binatia	Binatales	Binataceae	Binatus	83.01	2.573	0.609	9668	3127731
OBJ_0618_7090110_coassembly_bin_226	Methylotroph	Bacteria	Desulfobacterota_B	Binatia	Binatales	Binataceae	DTIX01	57.75	1.724	0.61	5763	3169038
OBJ_0618_7090110_coassembly_bin_231	Methylotroph	Bacteria	Desulfobacterota_B	Binatia	Binatales	Binataceae		90.45	3.518	0.647	9243	2988539
OBJ_0618_7090110_coassembly_bin_292	Methylotroph	Bacteria	Desulfobacterota_B	Binatia	Binatales	Binataceae		60.44	4.831	0.654	5210	2442864
OBJ_0618_7090110_coassembly_bin_63	Methylotroph	Bacteria	Desulfobacterota_B	Binatia	Binatales	Binataceae		64.35	5.794	0.633	4467	2673974
OBJ_0618_7090110_coassembly_bin_65	Methylotroph	Bacteria	Desulfobacterota_B	Binatia	Binatales	Binataceae	JADMIL01	52.52	0.42	0.626	4574	1962091
OBJ_0618_7090110_coassembly_bin_193	Methylotroph	Bacteria	Methylomirabilota	Methylomirabilia	Methylomirabilales	Methylomirabilaceae	Methylomirabilis	91.59	6.837	0.615	15362	3248137
OBJ_0618_130150_coassembly_bin_111	Methylotroph	Bacteria	Proteobacteria	Alphaproteobacteria	Rhizobiales	Methyloligellaceae	Methyloceanibacter	60.99	1.088	0.644	4776	1558364
OBJ_0618_130150_coassembly_bin_2	Methylotroph	Bacteria	Proteobacteria	Alphaproteobacteria	Rhizobiales	Methyloligellaceae	Methyloceanibacter	50.63	9.693	0.64	3286	1814772
OBJ_0618_130150_coassembly_bin_5	Methylotroph	Bacteria	Proteobacteria	Alphaproteobacteria	Rhizobiales	Methyloligellaceae	Methyloceanibacter	79.61	2.958	0.641	9100	2795559
OBJ_0618_7090110_coassembly_bin_205	Methylotroph	Bacteria	Proteobacteria	Alphaproteobacteria	Rhizobiales	Methyloligellaceae	Methyloceanibacter	54.8	2.5	0.658	4674	1301477
OBJ_0618_130150_coassembly_bin_23	Methylotroph	Bacteria	Proteobacteria	Gammaproteobacteria	Burkholderiales	Rhodocyclaceae	Fen-999	97.11	3.007	0.638	48758	4781906
